# Supplementary material for: Exploring the structural variability in developing wheat grains using autofluorescence multispectral imaging at the macroscopic scale
Source: Front Plant Sci. 2025 Jun 19;16:1580426. doi: 10.3389/fpls.2025.1580426 (PMC12222247; doi:10.3389/fpls.2025.1580426)
Supplement: Supplementary file 1 [file DataSheet1.zip]

Archive with 11 entries (11 files):
- SupplementaryData/Supplementary Figure01.jpg
- SupplementaryData/Supplementary Table 1.docx
- SupplementaryData/SupplementaryCP1.docx
- SupplementaryData/SupplementaryCP2.docx
- SupplementaryData/SupplementaryCP3.docx
- SupplementaryData/SupplementaryCP4.docx
- SupplementaryData/SupplementaryCP5.docx
- SupplementaryData/SupplementaryFigure02-Workflow.jpg
- SupplementaryData/SupplementaryFigure03-ScoreDisribution.jpg
- SupplementaryData/SupplementaryRoiOuterTissues.docx
- SupplementaryData/SupplementaryTable2.docx
